# Supplementary material for: Expression Analysis of Five Different Long Non-Coding Ribonucleic Acids in Nonsmall-Cell Lung Carcinoma Tumor and Tumor-Derived Exosomes
Source: Diagnostics (Basel). 2022 Dec 17;12(12):3209. doi: 10.3390/diagnostics12123209 (PMC9777400; doi:10.3390/diagnostics12123209)
Supplement: Supplementary file 1 [file diagnostics-12-03209-s001.zip]

Archive with 1 entries (1 files):
- diagnostics-2022170-SI.pdf
